# Supplementary material for: Practical and Effective Mentorship Strategies for Caregivers of Children with Chronic Conditions: A Scoping Review
Source: Int J Environ Res Public Health. 2025 Feb 25;22(3):339. doi: 10.3390/ijerph22030339 (PMC11942062; doi:10.3390/ijerph22030339)
Supplement: Supplementary file 1 [file ijerph-22-00339-s001.zip › Table S2.xlsx]

## Sheet: Sheet1
Authors	Title	Year of publication	Study type	Country/Countries	Purpose	Key Findings	Program purpose	Program length	Program components	Training Method	Program modality
Akre et al	Educational intervention for parents of adolescents with chronic illness: a pre-post test pilot study	2014	mixed-methods	Switzerland	To test the feasibility and intended effect of an educational intervention for parents to help them assist their adolescent child with chronic illness (CI) in becoming autonomous.	The most useful considered modules concerned the future of the adolescent and parents and social life. The most valued aspect was to exchange with other parents going through similar problems and receiving a new outlook on their relationship with their child. For parents, improvement trends appeared for shared management, parent protection, and self-efficacy, and worsening trends appeared for cop…	To help parents be able to assist their adolescent child with chronic illness in becoming autonomous.	4, 2 hour modules over 2 months.	Educational sessions with time at the end of each module for informal interaction between parents. Summary brochure given at the end of the intervention.	N/A	In person
Ainbinder et al	A Qualitative Study of Parent to Parent Support for Parents of Children with Special Needs	1998	qualitative	US	To examine qualitatively the experiences of parents participating in Parent to Parent programs.	A successful match is contingent upon creation of a 'reliable ally' in the supporting parent, comprised of four main components: perceived sameness, situational comparisons that enable learning and growth, round-the-clock availability of support, and mutuality of support. When matches do not work it is usually due to logistical barriers to parent contact or inherent situational and/or personality…	To offer informational and emotional support to parents who have children with any developmental disabilities, emotional needs, learning disabilities, and/or special health care needs.	As desired by parent	Mentors are trained to listen and provide informational and emotional support.	Not described	In person or phone calls depending on preference
Batchelor et al	"They just get it" an exploration of father's experiences and perceptions of a support group for men caring for children with disabilities and/or developmental delay	2020	qualitative	UK	To examine the experiences of fathers with DDD attending a male-only support group	5 primary themes relating to fathers' experiences of attending a male-only support group were conceptualized from the interviews: 1. "They just get it": Feeling understood and connected 2. Father peripherality and belonging 3. Moder made identity 4. Learning how to be a father of a child with DDD - practical support and guidance 5. Suggested improvements	Place for men to socialize and discuss what it meant to be a male carer of a child with DDD.	Indefinite	Open sharing time; themes discussed were generated by the fathers.	Not described	In person. 2 hour monthly Saturday morning meetings.
Barlow et al	Perspective of Parents and Tutors on a Self- Management Program for Parents/Guardians of Children with Long-Term and life-Limiting Conditions: "A Life Raft We Can Sail Along With"	2008	qualitative	UK	To examine the value of the lay-led, community based Supporting Parents Programme from the perspective of parent participants and tutors.	Parents perceived a commonality of emotions and practical issues, valued meeting similar others, felt less isolated, more positive, motivated and more calm. Several parents referred to finding the "real me again." Parents least valued the lack of sufficient time for discussions or finding out more about other participants' situations. Parents expressed a preference for more active rather than pas…	Aims to assist parents caring for children with long- term or life-limiting conditions through support and cognitive behavioral technique, increasing parents' confidence in their ability to cope.	6 weeks	Tutors were trained and used a manual for sessions. Course was delivered by pairs of lay tutors to groups of 10-12 participants in six weekly 2 1/2 hour sessions consisting of lectures, group discussion, problem solving, role play, goal setting, and mastery experience.	Tutors undergo self-management training in accordance with guidelines set out in Stepping Stones the quality assurance protocol for lay-led self-management training (Cooper & Thompson, 2005). A strong emphasis throughout training and accreditation is the requirement for tutors not to deviate from the course manual in terms of both content and timing of individual activities.	In person.
Baron Nelson et al	Adding a Parent to the Brain Tumor Team: Evaluating a Peer Support Intervention for Parents of Children with Brain Tumors	2018	mixed-methods	US	To describe the impact of a Veteran Parent's presence as part of the neuro-oncology team at a large pediatric hospital, in the inpatient and outpatient settings, on parents of children with brain tumors.	Focus groups identified that VPs provided emotional and informational support and the social identity parents shared with with VP provided a safe environment. Positive outcomes of finding meaning, empowerment, changed outlook, knowledge and behavior were implied and overall, peer support was valuable for parents. No difference in resilience or lessened family impact was found. Parents who primari…	To address the isolation parents of children diagnosed with brain tumors feel as they deal with the trauma of diagnosis and treatment.	While family is in inpatient or outpatient care.	VP was trained through a VP Program designed by the founders of a pediatric brain tumor support network to train and equip parents who have faced brain cancer with their own children with the necessary tools to offer one-on-one peer support to others. They are on staff. VP gives parents an opportunity to express their feelings, talk about their fears and concerns, and ask questions about providin…	The training of new VPs is conducted by an experienced VP in collaboration with neuro-oncology nurses and physicians, social workers, and educational experts, and involves a minimum of 5 hours devoted to general pediatric brain tumor medical/treatment information, exercises in listening skills, Health Insurance Portability and Accountability Act (HIPAA) considerations, and in-depth discussions ab…	One-on-one
Baumgardner et al	A Volunteer Support Group for Parents of Children with Diabetes	1984	qualitative	US	To describe a Parent Support Group for parents of children with diabetes	Response from the community has been excellent and feedback from PSG participants has been positive. Families found that the PSG offers a chance for sharing, caring, and understanding. Parent volunteers have found that the PSG has met many of their educational and emotional needs while providing a gratifying experience. Health professionals have found the PSG to be a valuable resource.	To assist families of children newly-diagnosed as having diabetes by offering social and emotional support as they accept and adjust to the diagnosis.	N/A	Trained volunteers who have children with diabetes. Families can share experiences, feelings, frustrations, successes, and failures. Physician and nurse-educator oversee program.	All PSG volunteers participate in a three-hour training course and in semi-annual refresher sessions. Sessions include: 1) the purpose of the PSG; 2) medical aspects of diabetes control; 3) psychological aspects of coping with diabetes; 4) listening and communication skills; 5) medical ethics, and 6) confidentiality. Training was conducted by a pediatric endocrinologist, a mental health counselor…	In person, at hospital for initial visit. Follow-up visits and telephone calls as needed.
Berry-Carter et al	Development of a Structured Peer Mentoring Program for Support of Parents and Caregivers of Children with Cancer	2021	other	US	To describe the development and implementation of a parent-to-parent mentoring program for parents of children with newly diagnosed cancer paired with and experienced parents as part of the Patient Family- Centered Care program.	Most parents agreed or highly agreed that the mentor helped them through a tough time, though some continued to have isolated and anxious feelings. A vibrant steering council is essential and must consist of key staff members and parent mentors who have a passion for mentoring and are champions of the program. This is imperative for program implementation and expansion across an institution. The …	To provide support and understanding that no other staff member, friend or family member can provide.	15 months, which may be extended another 12 months	Mentors must meet requirements and complete training. Mentors are matched to mentee. Contacts are documented.	Mentors must meet all volunteer staff requirements. Selected mentors are required to complete at-home training modules illustrating the transition from a parent of a patient to a parent mentor. The modules also include the volunteer adviser manual, social media guidelines, a parent mentor workbook to be completed before training, and a competence test. After completing the modules, mentors are re…	Phone, text or in-person
Blake et al	"It's a lifeline": Generating a sense of social connectedness through befriending parents of disabled children or children with additional need	2019	mixed-methods	UK	To explore the influence of a parent-to-parent peer support scheme of the wellbeing of parents of disabled children with additional need who joined a befriending scheme	Parents reported a sense of positivity and hope as well as connection, belonging, and sharing.	To help parents of disabled children or children with additional need make positive changes to their own and their family's lives and promote parental mental health and wellbeing.	One-to-one befriending support typically consists of six to eight sessions spread over several months. Group support is available through drop-in sessions that parents can access on an on-going basis.	Parents can talk through their feelings, reflect on their strengths, identify challenges and search for solutions. Trained, volunteer parents (befrienders) who have experience of parenting a disabled child or child with additional need and who often have experience of being befriended provide one-to-one (1:1) and/or group support to befriendees (parents who are seeking support). Support involves …	Not described	In person
Bray et al	Parent-to-parent peer support for parents of children with a disability: A mixed method study	2017	mixed-methods	UK	To report on the findings of a study which investigated the influence of a befriending scheme on parents whose children have a disability or additional need.	Qualitative data revealed three themes: being lost and not knowing which way to turn, finding or being a guide, and getting to a better place. Quantitative findings demonstrate that parent-to-parent peer support has a positive influence on parents' levels of psychological distress and their ability to cope with being a parent of a child with a disability.	To help parents of disabled children understand their feelings about their child's disability, make positive changes to their own and their family's lives and promote parental mental health and well-being.	6-8 sessions, often spread over 3-5 months	Befrienders undertake 8 sessions of training and are supported by a regional coordinator as well as attend regular group meetings. Befriendee is supported to talk through their feelings, reflect on their strengths, identify challenges and search for solutions.	Parent volunteers undertake 8 sessions of training which include non-verbal communication, body language, how to build trust in the befriending relationship, boundaries and visiting procedures, keeping themselves safe and being aware of difficult feelings. The trained befrienders are supported by a regional co-ordinator and attend regular group meetings during the timeframe they are befriending a…	In person
Butera-Prinzi et al	Family-to-Family Link Up Program: A community- based initiative supporting families caring for someone with an acquired brain injury	2010	mixed-methods	Australia	To explore ways of developing and implementing a Family to Family Link Up Program for families with ABI and explore the value of supporting families struggling to adjust to family life following ABI through meeting with others in similar circumstances.	Families and facilitators reported high rates of satisfaction with all aspects of the program. The value of sharing experiences emerged as the strongest identified benefit. Participants commented on the sense of empowerment and hope, as well as a sense of resourcing that arose from the Link Ups. Some families reported greater compassion for themselves and their injured family member.	Facilitated time-limited contact tailored to the needs of particular families.	1 or more times depending on need	Families were matched by a facilitator. Families shared information regarding brain injury and community resources, similarities and differences of the impact of ABI on their family and what helped family members deal with the challenges of ABI and ongoing challenges. Facilitator helped guide discussions and keep them focused. Families completed a debrief after each contact.	Facilitators completed a one-day training workshop which included an overview of the f2f Link Up program, facilitators’ roles and responsibilities, and themes regarding: recruiting families, screening, selection and matching families with consideration to age, gender, marital status, cultural and ethnic background, level of education and spiritual beliefs, relationship to person with the brain in…	Phone, teleconference, skype, face-to-face
Carpenter et al	Development of a Parent Advocate Program as Part of a Pediatric Hematology/Oncology Service	1992	other	US	To describe the historical development and current focus of the Parent Advocate Program within the Division of Pediatric Hematology/Oncology at the University of Rochester Medical Center.	Comments were unanimously positive. Advocates were helpful and supportive.	Provide support for parents in both the inpatient and outpatient services of the hospital and help them understand and cope more effectively with the crises associated with the experience of pediatric cancer.	As needed	Staffed by two parents who would share the position of parent advocate to facilitate mutual support and avoid burnout. Part of clinical team (liaison). Meet parents soon after initial diagnosis, regularly visit them. Use funds to help with needs. Bereavement support. Professional staff advocate a model of "optimistic realism." Coordinate and facilitate support groups.	Not described	In person. Telephone.
Carter and Bassett	Parent to Parent Goes National	1985	other	US	To describe the Parent to Parent National project.	A nucleus of 165 parents and professionals received training. Response was overwhelmingly positive. More training packages were made to meet demand. Conferences revealed the need for one central reference point.	To bring comfort and support to parents who have just learned of their child's disability and to help link them to appropriate service agencies.	N/A	N/A	10 videotaped training session: Step-by-step process for establishing and operating a parent support organization 3 national training workshops	N/A
Carter et al	Parents Reaching Out to Parents: An Appreciative, Qualitative Evaluation of Stakeholder Experiences of the Parent Champions in the Community Project	2022	qualitative	UK	To report the evaluation that aimed to gain the perspectives and experiences of five key stakeholder groups about the Parent Champion in the Community project. This is the first peer-led project focusing on bronchiolitis.	Five sub-themes were identified: Raising awareness and sharing knowledge; creating connection, trust, and confidence; flourishing in their role as a Parent Champion; rising to the challenges; and knowledge is power, prevention is key: the government needs to know this. Parent-to-parent peer support via the Parent Champions was perceived positively by parents who wanted to learn and improve the li…	To provide peer-led support to families in the most deprived areas in Liverpool whose babies are most at risk of having severe bronchiolitis.	Up to child's age of 5	Empowering and educating expectant/new parents to address severe bronchiolitis risk factors, make informed lifestyle choices and access help in enabling these, and educate parents in self-managing bronchiolitis and how and when to seek medical help.	Not described	Group or one-on-one Leaflets Videos
Carty et al	The Giving Parents Support Study: A randomized clinical trial of a parent navigator intervention to improve outcomes after neonatal intensive care unit discharge	2018	mixed-methods	US	To determine if the parent navigator intervention: 1) increases self-efficacy and decreases stress in parents, 2) decreases overall levels of anxiety and depression in parents, 3) decreases infant hospitalizations and emergency department visits, and 4) increases adherence to infant vaccination recommendations during 1 year of follow-up.	Intervention Development: a) The complex emotions surrounding discharge and social isolation of parents validated the need for peer to peer support, b) PN could help parents anticipate the needs of their infant and normalize the experience, c) Check-in with parents should occur monthly by phone or during visits to the main campus, d) PN training should include communication, boundary setting, and…	Parent navigation is a patient-centered service in which parents receive peer to peer support and mentoring from another parent who has experienced a similar situation.	12 months post-discharge	Trained parent navigators (PNs) employ their knowledge and personal experience to: 1) help other families solve problems around access to care, 2) encourage parents to participate in shared, family-provider decision making, and 3) increase parental awareness of available community resources. PNs also provide emotional support, assist with enhancing home care, and ensure adequate primary care foll…	A training curriculum for the PNs was developed and implemented over 3 months. By the end of the training, PNs were expected to: 1) perform the duties of a NICU parent navigator within a multidisciplinary team, including the family, clinical staff, research team, and community providers, 2) assess and recognize the emotional, financial, and social needs of families to provide them with support an…	Email or phone PN initiated monthly contact but were also available at any time for parent initiated contact.
Channon et al	Feasibility of Parent-to-Parent Support in Recently Diagnosed Childhood Diabetes	2016	mixed-methods	UK	To develop and test the feasibility of a parent-to-parent support intervention for parents whose child has recently been diagnosed with type 1 diabetes in the United Kingdom.	Parent-to-parent support in the context of newly diagnosed childhood diabetes in the United Kingdom is feasible to deliver, with good engagement of mentors and clinic staff. The program was acceptable to parents who chose to participate, although uptake by parents whose child had been recently diagnosed was lower than expected. Some issues with knowing how to maintain boundaries during the study …	To promote parental adjustment and coping by providing 3 types of support: informational, affirmational, and emotional support.	6 months	Selected and trained link parents were matched to parents. Flexible meetings times and modes	Parents received 6 hours of group training using the training handbook, which included practical information and covered governance protocols. The skills practice using role-play and practice interviews focused on enhancing active listening, reflection, and appropriate use of own experience to support others. Throughout the intervention phase, supervision groups were held bi-monthly (1 daytime, 1…	Face-to-face, phone, text
Cherniss	Stability and Growth in Parent-Support Services: A National Survey of Peer Support for Parents of Premature and High-Risk Infants	1987	mixed-methods	US & Canada	To survey parent-support services in order to learn about their origins, structures and services. What factors seem related to the survival, stability, and growth of parent-support services for parents of preterm and high-risk infants?	The most successful programs are those where parents and professionals are working together, consulting regularly for the planning and provision of services; also where there is matching of parents and veteran parent initiates contact. They offer a variety of other services (group meetings, newsletters) continued support after discharge. Time spent training volunteers and caring for the organizat…	N/A	N/A	N/A	N/A	N/A
Dababnah et al	Parents taking action adapted to parents of Black autistic children: Pilot results	2021	mixed-methods	US	To understand the feasibility of delivering PTA with fidelity to the manual; participants' acceptability of program strategies; and pre-post changes in child, parent and family outcomes.	Parent Leaders delivered the program with overall high levels of fidelity, based on our observations and Parent Leaders' self-reported checklists. Participants reported high acceptability of the intervention strategies and provided feedback on methods to improve application of the content. Statistically significant pre–post quantitative improvements were found in parent-reported knowledge of thei…	To serve autistic children and their families with the goal of increasing service access and knowledge.	14 sessions	Flexibility around scheduling and meeting location to reduce financial and time constraints for parents. PLs were selected and trained and then matched to participants. PLs completed a form after each session. Research team connected with PLs regularly. PLs were paid for their time. Sessions followed a manual that each participant had a copy of and which included homework to facilitate learning.	Once the PLs began to deliver PTA, we then trained them individually in person over one day (8 hours) on the second part of the program, to follow up on their engagement with parents and the remainder of PTA content. We regularly checked in with PLs if we had any concerns, or likewise if they expressed any problem on their post-session fidelity checklist	Started with in person, one-on-one meetings. Gradually moved to virtual due to scheduling conflicts and then COVID-19.
Dahan et al	Peer support groups of families in Neonatology: Why and how to get started?	2020	qualitative	Canada	To describe the development of peer-to-peer support meetings between parents of children in neonatal intensive care unit (NICU) and veteran resource parents who had a previous NICU experience.	NICU parents (89%) wished to meet resource parents to discuss: their parental role, normalising their experience and emotions, adapting to their new reality, control, guilt, trust and coping. Practical aspects of the meetings were tested/finalised. Resource parent moderators reported that the presence of more than one moderator per meeting was essential. A checklist of topics to discuss was devel…	To improve care to families in the NICU	Weekly, open-ended	Meetings were moderated by veteran resource parents and at least one provider from the PAF team (who assumed a supportive role). Parent moderators evaluated each meeting.	Not described	In person
Dawson	Parent-to-Parent Link Program	1997	other	Canada	To describe the parent-to-parent link program.	Sessions have had a positive impact on many parents.	To provide emotional and informational support to parents or guardians of children who have special needs. Also, to assist families to develop the skills and confidence to care for their child and set realistic goals.	N/A	Interagency. Central manager. Parents are used as volunteers in partnership with professionals and complement the services they provide. Referrals to program come from medical staff and other service providers. Matching is based on geography, language, need, and skill of volunteer.	20 hours during weekend training session: communication, listening skills; peer support techniques; confidentiality; conflict resolution; professional intervention; understanding the grieving process; and disability specific information.	N/A
DeNardo et al	Parents of children with rheumatic disease as peer counselors	1995	mixed-methods	US	To evaluate a parent consultation program.	Parents of children with rheumatic disease are effective peer counselors, providing general support and specific assistance to enhance family involvement in care.	To promote active family involvement in the health care process and provide parent-to-parent support, education and training.	One on one meetings	Parents of children with rheumatic diseases were selected and hired as paid staff. They were trained in childhood rheumatic diseases and their treatment, family assessment, effective listening, support and advocacy techniques, educational rights and entitlement, care coordination, health care financing and medical record documentation. Each PC was assigned a supervisor. Parent consultants provide…	Training manual. Multi-center training sessions monthly for six months. Topics included: 1. Rheumatic disease and treatment 2. Family assessment 3. Listening skills 4. support and advocacy skills 5. Educational rights and entitlements 6. Care coordination 7. Health care financing 8. Medical record documentation	In person
Dew et al	"I don't feel like I'm in this on my own': Peer support for mothers of children with intellectual disability and challenging behavior	2019	qualitative	Australia	To report on the peer support experiences of mothers with a son or daughter with intellectual disability and challenging behavior who participated in a parent peer support program.	There were three process-related themes: the role of a paid coordinator, diversity of engagement strategies and matching of peer support partners. Mothers appreciated the opportunities provided to engage in a range of strategies tailored to individual preferences, time and capacity constraints, supported by the paid coordinator. One-to-one support proved difficult to sustain given the challenges …	To fill an identified gap in support for families with a child with a intellectual disability and challenging behavior.	As needed (sometimes still ongoing after 12 months)	A program coordinator, employed on a part-time basis, whose sole responsibility was this program and who reported directly to the agency’s director; program members’ access to regular relevant training; networking, social activities and access to a private, moderated Facebook page; a peer mentor model that matched parents seeking support with those able to provide it; mentoring and support for in…	Not described	Social events, facebook, face-to-face, telephone, email, training events
Dodds	Meeting families where they are: Text-based support in parent to parent programs	2020	mixed-methods	US	To explore: 1. How text-based support is being used in P2P programs; 2. Whether text-based support is perceived to provide similar benefits to telephone or in-person support for parents of children with disabilities	The majority of participants reported that text-based support was provided regularly in support relationships, most frequently to parents between 25 and 34. The most common platforms used included email and text messages, private Facebook groups and the Facebook Messenger app. Informational support is easily conveyed by text, but emotional support is better done via telephone or face-to-face. Par…	To provide parents of children with disabilities with support via a one to one match with a more experienced trained support parent.	4 telephone contacts within the first 2 months of the match. Contact remains as needed.	P2P coordinators are paid employees responsible for arranging each match. They call referred parent to make sure first contact has been made, check the goodness of fit and answer any additional questions. They check in again at 8 weeks. P2P support provides informational, navigational and emotional support.	Not described	Email, text messaging, private Facebook groups, and Facebook Messenger app
Dodds and Singer	Parent-to-parent peer support providers: How recruits are identified	2017	mixed-methods	US	To examine selection criteria for Parent-to-Parent support parents trained to provide support to other parents of children with disabilities.	Qualitative analysis reveals parents deemed “ready” to become support parents are those who: build relationships, exhibit positivity, build capacities, have good communication skills and a future orientation and feel the need to give back. Parents not suitable to provide support are have the following 'red flags': negativity, being stuck, judgemental, and look for cures.	Parent to Parent (P2P) is an informal support programme providing parents of children with disabilities or other healthcare needs with informational and emotional support via a one-to-one match with a more experienced, trained support parent	First contact within 48 hours. 4 telephone contacts within the first 2 months of the match. Contact remains as needed.	N/A	N/A	N/A
Dodds and Walch	The glue that keeps everybody together: Peer support in mothers of young children with special health care needs	2021	qualitative	US	To explore the impact of early access to parental peer support and whether it leads to positive adaptation and improved family well-being	Themes of interest included professional scrutiny, going through the motions, someone who understands, learning and sharing, and one size does not fit all. Although most participants attributed positive changes in their emotional wellbeing to the support they received, they were wary of extending the impact of peer support to their child and family.	Share a positive focus on life, their abilities and their children, imparting a sense of belonging and empowerment.	First contact within 48 hours. 4 telephone contacts within the first 2 months of the match. Contact remains as needed.	P2P matches trained volunteer support parents with parents in need of support. Training topics include active listening, cultural competence, how to share their story, confidentiality and locally available resources.	4 to 10 h of training in small groups, led by a P2P programme coordinator on topics including active listening, cultural competence, how to share their story, confidentiality and locally available resources	Text messages, Facebook, video calls, emails, telephone calls
Donegan et al	Connecting Families: A Pediatric IBD Center’s Development and Implementation of a Volunteer Parent Mentor Program	2016	qualitative	US	To describe the feasibility of the development and implementation of a volunteer, parent mentoring program	1. Getting started - parent advisors proposed that the feasibility of an IBD-specific parent mentoring program be examined. This led to the development of the Connecting Families program, including mentor selection criteria and training protocols. 2. Implementation & Connection The development and implementation of the parent mentor program was feasible within a short amount of time, with limited…	To connect an experienced parent of a child with IBD with a parent of a newly diagnosed child, offering a unique one-to-one relationship.	3 specific times but can also be when a need arises	P2P matches trained volunteer support parents with parents in need of support. Training topics include active listening, cultural competence, how to share their story, confidentiality and locally available resources.	Multidisciplinary IBD team (consisting of pediatric gastroenterologists, an IBD nurse practitioner, IBD nurse educator, dietitian, psychologist, parent advisors, and social worker) developed a training manual: contact info, organizational info, resources available and frequently asked questions; communication and professionalism. Parent mentor training consists of 3 separate sessions: (1) hospita…	Telephone calls, face-to-face
Duppong Hurley and Huscroft-D'Angelo	Parent Connectors: A Parent-to-Parent Support Program Feasible for Rural Settings	2018	mixed-methods	US	To describe Parent Connectors along with preliminary outcomes and implications for rural communities.	Based on the modality of Parent Connectors, it would be feasible for rural districts to consider implementing this phone-based parent-to- parent support program for parents of children with EBD.	Parent Connectors is a parent-to-parent support intervention, where more experience parents of a child with EBD provide weekly calls to a current parent of a child with EBD to provide emotional support to reduce feeling of stigma and blame; to improve parental attitudes toward services provided for their child, provide informational support and instrumental support.	One school year	Emotional support, promotion of benefits of actions and positive expectations, providing information and providing instrumental support. These should lead to decreased strain and increased self-efficacy and engagement for parents, as well as increased mental health and improved behavior for child. PC as recruited, trained, hired and supervised.	16 hour manualized training. The training consists of didactic sessions, role-playing and sharing of experiences, and extensive team building and camaraderie surrounding the four key components of the Parent Connectors model. Training emphasizes the PC’s role as giving support not therapy, and encouraging parental action through examples of shared experiences. Finally, to assist in the provision …	Telephone calls
Dykens et al	Reducing Distress in Mothers of Children With Autism and Other Disabilities: A Randomized Trial	2014	quantitative	US	To determine if it would be beneficial to treat parents in groups led by peer-mentors using adult-oriented curricula. To explore possible differences between 2 interventions: MBSR or PAD. To determine if mothers of children with ASD responded differently to treatment.	Both mindfulness practice and positive psychology led to significant reduction in stress, depression and anxiety, and improved sleep and life satisfactions with large effects in depression and anxiety. Well-trained, supervised peer-mentors are effective interventionists.	To use evidence-based interventions in mindfulness and positive psychology to reduce distress in mothers of children with disabilities.	6 weeks	MBSR: breathing, meditation, and movement techniques; deep breathing; relaxation response; self-observation without self-evaluation; Qigong; and the sitting, body scale and loving- kindness meditations PAD: ways to temper negative emotions by identifying and recruiting character strengths and virtues, and exercises in gratitude, forgiveness, grace and optimism.	4 months of training on the intervention curriculum, role of a mentor, and research ethics. Mentors enrolled in either MBSR classes or online positive psychology training, completed directed readings, and engaged in regular mindfulness or positive psychology practices. A social worker provided instruction on mentorship, including lessons on professional boundaries, confidentiality, and identifyin…	In person
Evans et al	Standardization and adaptability for dissemination of telephone peer support for high-risk groups: general evaluation and lessons learned	2020	mixed-methods	US	To evaluate telephone peer support provided by trained peer staff for high-risk groups, implemented according to key tasks or functions of the Reciprocal Peer Support model (RPS) providing both standardization and adaptability.	With the balance of standardization and adaptability provided by the RPS, telephone peer support can address diverse needs and provide diverse contact patterns, assistance, support, and benefits.	N/A	N/A	The RPS model centers on four key functions or tasks: (a) connection and pure presence, (b) information gathering and risk assessment, (c) case management and goal setting, and (d) resilience, affirmation, praise, and advocacy	Eight day training covers skills and topics central to Reciprocal Peer Support model, including rapport building and communication skills, cultural competence relating to the subcultures served in the program, behavioral health training and recovery principles, managing crises and emergent situations, self-care, and ongoing support. Peer supporters also receive training from their supervisors for…	Telephone calls
Flores et al	Improving Asthma Outcomes in Minority Children: A Randomized, Controlled Trial of Parent Mentors	2009	quantitative	US	To evaluate the effects of parents mentors on asthma outcomes in minority children.	For asthmatic minority children, PMs can reduce wheezing, asthma exacerbations, ED visits, and missed parental work days while improving parental self-efficacy. These outcomes are achieved at a reasonable cost and with net cost savings.	PMs were to augment children's asthma care by being peer counselors, family advocates, and parent resources collaborating with the clinical team to enhance children's asthma management.	12 months	Trained PMs. PMs were matched by race/ethnicity, primary language spoken at home, and if possible, zip code. PMs met monthly with study nurse. PMs did an initial individual home visit with each family. Then groups of families met monthly thereafter at a community center. PMs phoned parents monthly for 1 year and made a second home visit 6 months after initial visit.	PMs received an intensive 2 1/2 day training session led by a nurse asthma specialist and program coordinator. Training sessions and the 73-page training manual (available in English and Spanish) focused on (1) why asthma is such an important issue for American children, (2) sharing experiences on caring for an child with asthma, (3) keeping children with asthma out of hospitals, (4) details (in …	In person and phone calls.
Fratantoni et al	Giving parents support: a randomized trial of peer support for parents after NICU discharge	2022	quantitative	US	To examine the impact of peer support on parental and infant outcomes. The main aim was to determine if peer support could improve parental mental health, including self-efficacy, stress, anxiety, and depression among NICU parents during the 12 months after discharge. The secondary aim was to determine if peer support could impact infant health outcomes during the 12 months after NICU discharge.	Parental depression, anxiety, stress, and self-efficacy improved significantly for all participants, yet there were no differences between control and intervention groups. Infant ED visits, hospitalizations, immunization status, and developmental status at 12 months did not differ between groups.	To provide peer support to parents of Children's National Hospital who are seen in the primary care center.	12 months	Focus groups were used to plan intervention. Parents with previous NICU experience were hired as peer navigators to provide emotional support, access to community resources, assistance with navigating the health system, and parent empowerment. Monthly connection points.	Peer navigators received specific training in communication skills, establishing and maintaining boundaries, and NICU specific medical terminology. They were trained to identify resources to meet parents’ needs and assist in preparing for, making, and keeping specialist and primary care appointments; answer questions about insurance coverage, medical equipment and related supplies; and to serve a…	Phone, email or in person
Friedman Narr and Kemmery	The Nature of Parent Support Provided by Parent Mentors for Families With Deaf/Hard-of-Hearing Children: Voices From the Start	2015	qualitative	US	To explore parent mentors' summaries of conversation with more than 1,000 individual families of deaf and hard-of-hearing children receiving parent-to-parent support as part of an existing family support project.	Three topics were the most prevalent within the conversations between parent mentors and family members: hearing-related topics, early intervention, and multiple disabilities. Several differences emerged between English-speaking and Spanish-speaking families receiving support: Spanish-speaking fathers were more likely to speak to the mentor than English-speaking fathers but were less involved in …	To offer acknowledgement that parents of DHH children are not alone in the process of raising their child.	N/A	Assistance in the form of education and training	Parent mentors participated in multiple and varied training opportunities related to mentoring/coaching, listening techniques, and issues pertaining to raising a DHH child. Training opportunities included participation in formal workshops, attendance at EHDI national conferences, National Center for Hearing Assessment and Management Family Support conferences, and national Hands & Voices conferen…	Primarily telephone but sometime face-to-face
Garbutt et al	A cluster-randomized trial shows telephone peer coaching for parents reduces children’s asthma morbidity	2014	mixed-methods	US	To evaluate whether enhancing primary care management for persistent asthma with telephone-based peer coaching for parents reduced asthma impairment and risk in children 3 to 12 years old	Intervention participation resulted in reduced asthma impairment.	To improve asthma outcomes for children by improving the parent's asthma management and partnership with the primary care physician.	12 months	Social cognitive theory and transtheoretical model. Targeted asthma management behaviors for the PARTNER intervention included (1) effective use of controller medications, (2) effective use of quick-relief medications, and (3) monitoring of the child’s asthma. Mentors encouraged PCP visits and provided contact information for community resources. Calls were recorded. Mentors received ongoing supp…	Their initial training occurred over 4 weeks and covered asthma pathophysiology, asthma management, the TTM, building rapport, reflective listening, and communication skills. The peer trainers learned to ‘‘stage’’ a parent for their readiness for each of the targeted behaviors and tailor the intervention to that assessment. Training activities included small-group discussions, experiential learni…	Telephone
Garrand et al	A Parent-to-Parent Program	1978	other	US	To describe a Parent-to-Parent program with families with infants in a NICU	Feedback from staff, new parents and individuals from the community indicates that the program has been worthwhile in providing support systems for families of high-risk newborns.	To provide support systems for families after the birth of a premature or high-risk infant.	As needed	Graduate parents are selected by hospital staff and attend monthly meetings. Program is coordinated by nurse on staff. Graduate mothers can provide comfort and reassurance to new mothers. Parent booklet is used for informational purposes. Graduate parents also help inform medical staff and improve services.	Parent booklet Meet monthly for support but topics are self-directed Guest speakers to help train	Face-to-face in hospital Letters to parents who cannot visit Peer group meetings
Hall et al	Parents training parents: Lessons learned from a study of reciprocal imitation training in young children with autism spectrum disorder	2018	qualitative	US	To share lessons learned from an attempt to initiate a two-phase training approach: (1) train PP in RIT; (2) PP train parents to use RIT.	Difficult to recruit and support PPs in completion of RIT training and project activities. PPs are motivated to help and feel positive about RIT but faced several key barriers: Difficult to find children with whom they could practise. Time (own children, life stressors, work) Overwhelm with the material Challenges with technology and Internet access PPs as RIT coaches may not be the best role for…	To use PPs to train parents of children with ASD to use RIT.	N/A	N/A	Online RIT materials, 2 day workshop. Practise hours.	In person
Hartman et al	Parent-to-Parent Support: A Critical Component of Health Care Services for Families	1992	other	US	To briefly describe the philosophy of parent-to-parent support, its unique contributions in the health care setting, and the ways that healthcare providers can assist in creating an environment in which parents and professionals can work together more effectively.	Informal peer support networks can help parents to (a) foster acceptance and understanding of their children’s needs; (b) develop adequate coping mechanisms; (c) obtain information on available programs, services and resources; and (d) develop skills to participate fully on a peer basis in decisions regarding their families’ unique needs.	To provide empathic support and understanding, practical coping strategies developed through experience in meeting day-to-day problems, and models for positive adaptation to living with children with special needs. Support parents also share their knowledge of service delivery systems, experience in assessing family needs and finding appropriate programs, and strategies for successful collaborati…	As long as needed	(A) support chapters are open to any families of children with special needs; (b) support chapters are organized and directed by parents; (c) support parents receive training before providing peer support to other families; and (d) FSN members respect the families’ rights of privacy and confidentiality. Support parents are taught to build on the existing strengths of referral parents to help them…	Training is conducted by parents experienced in parent-to-parent support under the direction of FSN staff. There are five core elements of FSN support parent training: (a) family-centered care; (b) philosophy of parent-to-parent support; (c) the process of grieving; (d) communication and problem-solving skills; and (e) national, state, and community resources available for families of children wi…	Face-to-face, telephone
Hilliard	Design and development of a stepped-care behavioral intervention to support parents of young children newly diagnosed with type 1 diabetes	2017	quantitative	US	To report on the development and study design of a stepped care behavioral intervention for parents of young children over the first year following a new T1D diagnosis.	Not yet completed.	To provide the least intense treatment necessary for optimal outcomes by closely monitoring progress and enhancing, or 'stepping up," the intensity of the intervention when indicated based on an algorithm with predetermined outcomes or goals.	6 months	The stepped care design provides participants with up to three intensity levels, or steps, of clinical behavioral intervention support based on need, compared to usual care. Intervention is guided by Social Cognitive Theory. Parent coaches are nominated by medical team members and should demonstrate positive characteristics. Training is comprised of active listening skills, research study instruc…	Training is comprised of a four-hour in-person group meeting that includes information about the study protocol, interactive training in active listening skills, didactic training regarding research ethics, instruction about the limitations and scope of the parent coach role, and role-plays of emergency medical and psychosocial crises. Following the in-person training, parent coaches have at leas…	Phone, text, email and in-person
Hock	A Pilot Study of a Co-parenting Intervention for Parents of Children with Autism Spectrum Disorder	2022	mixed-methods	US	To evaluate the feasibility, acceptability, and preliminary efficacy of a peer-delivered co parenting program, Autism Parent Navigators (APN), for parents of children recently diagnosed with autism spectrum disorder (ASD)	The findings suggest that the APN program was generally feasible to deliver in a community setting and was acceptable to parents of children with ASD. The results also offer promising preliminary evidence of the program’s impact on parents’ ASD service navigation, co-parent relationship quality, and parent wellbeing.	To provide support for service navigation and parent adjustment; also enhancing the co- parenting relationship.	6 weeks	Program targets the knowledge, skills and support that co- parent teams need during the transition period after diagnosis. Curriculum manual, workbooks and videos. Childcare stipend was provided. PNs were recruited from existing PNs and trained by study staff and consisting of mock visits. PNs were paid hourly and completed feedback forms after each session.	PNs were trained for approximately 20–30 h by the investigators. Trainees then conducted a series of mock visits, first with confederates and then with parents of children with ASD, including observation and feedback by the first author and a supervisor. This process of practice and feedback continued until trainees achieved satisfactory competency in providing the program with fidelity.	In person
Hopkins et al	Supporting the Support Network: The Value of Family Peer Work in Youth Mental Health Care	2020	mixed-methods	Australia	To describe the findings of an evaluation project examining the impact and effectiveness of a newly developed and implemented Family Peer Support Work model	Benefits were found which included: family caregivers receiving emotional support and empathy; reduced stress, loneliness, isolation and stigma; bridging between the family and the clinical care team; helping families to navigate through the complexities of the care system; and connecting families to other services. FPSWs role can be unclear and needs to be better defined.	To strengthen family involvement and natural support systems.	As needed	• Empathic listening • Sharing stories, allowing parents and carers to realize that they are not alone and offering hope and alternative models of interpreting and supporting their young person. • Practical support and advice in accessing a range of services • Guidance in understanding and navigating the mental health system • Liasoning (building bridges) between families and clinicians, includin…	Most have a counseling or health professional background. Not otherwise described but results show a need for more specialised training.	Telephone or face-to-face
Hornby	Establishing a Parent-to-Parent Service	1987	other	New Zealand	To describe the development of a parent to parent service	After 3 years of operation the Auckland Parent to Parent Service is well established and has developed a model of operation which has been used to set up similar schemes in various other centres around New Zealand. It is a feasible low budget service that allows for continuity.	To provide specialized support for families of children with disabilities	As needed (usually a few phone calls)	Program was based off of an existing program in Australia. Trained volunteer parents provide mutual support counselling. Feedback after first training session allowed for revision and further training. Training is led by professionals who cover basic counselling skills. This organization is based on a committee whose members share equally in the various administrative tasks involved in running su…	The training course consisted of eight 2-hour sessions held weekly. There was one session of personal sharing about parents' experiences with their disabled children and another about the process of parental adaptation to handicap. Four sessions were taken up with discussion and role play of basic counselling skills such as active listening. The final two sessions were on advocacy and referral so…	Primarily telephone, sometimes face-to-face
Hunt et al	Peer support in neonatal care: a collaborative approach	2021	mixed-methods	UK	To summarize research on parent-to-parent support within the neonatal unit and to describe the value of working with a wide team.	P2P support services are beneficial. Collaborating with parents in research and practice is valuable. Valuing and involving staff at every stage of research is essential. Gaps: fathers not targeted, potential negative effects need to be addressed, evaluations should be developed, lack of evidence for implementation.	Varied	Varied	Additional offerings besides one-to-one: Cot-side visiting, coffee mornings, parent notice boards, FB sites, WhatsApp groups and creative gifting	Not described	Hospital, home, phone, email, online, groups
Iadarola et al	Mind the gap: an intervention to support caregivers with a new autism spectrum disorder diagnosis is feasible and acceptable	2020	mixed-methods	US	To describe Mind the Gap (MTG), an intervention that provides education about ASD, service navigation, and other topics relevant to families whose children have a new ASD diagnosis. To evaluate a pilot MTG program conducted in preparation for a RCT.	Mind the Gap demonstrates evidence of feasibility, and data from the pilot suggest that it addresses intervention engagement barriers for a population that is underrepresented in research. Mind the Gap demonstrated high acceptability from parents and peer coaches for content and delivery method. Parents also reported that they felt more empowered and effective in navigating their child's treatmen…	To provide a flexible, caregiver-focused intervention that increases service access for underserved parents of young children with ASD.	12 meetings over 18 weeks	Trained peer coaches delivered MTG. Training included : 1) components of the intervention; 2) data collection procedures; 3) caregiver engagement strategies; 4) community research ethics; and 5) ensuring safety and boundaries with research participants. Coaches worked with families to answer questions, set weekly goals, assess progress, and offer guidance. Cultural matching was important.	12-hour training on: 1) components of the intervention; 2) data collection procedures; 3) caregiver engagement strategies; 4) community research ethics; and 5) ensuring safety and boundaries with research participants	Face-to-face, virtual or telephone
Iscoe and Bordelon	Pilot Parents: Peer Support for Parents of Handicapped Children	1985	qualitative	US and Canada	To evaluate the process and effectiveness of one type of intervention program: Pilot Parents	Pilot Parent programs vary in size, agency sponsorship and extent of professional involvement, administrative functions in each relate to volunteer parents (including training and supervision), new parents (early intervention, matching and support), and the community at large. Strengths: Parents feel that this program provides support from another parent who understands. Early intervention Additi…	Facilitate the adjustment of new parents to their disabled child by providing emotional and practical information from "someone who has been there".	Parent driven	Parent matching based on disabling condition and other appropriate variables. Volunteers are trained to ensure ability to handle emotional and informational problems.	Varies across programs. The most extensive training program reported consists of six 3-hour weekly sessions, followed by monthly sessions for 1 year. Most programs provide from 12 to 18 hours of training. Topics include Intervention theory and techniques (three programs), listening and communication skills (four programs), handicapping conditions (five programs), and state and local agencies and …	In person visits or phone calls. May also have social and educational activities.
Ireys et al	Maternal Outcome of a Randomized Controlled Trial of a Community-Based Support Program for Families of Children with Chronic Illnesses	2001	quantitative	US	To evaluate maternal outcomes of a support intervention for families of children with selected chronic illnesses.	The program reduced anxiety in mothers assigned to the experimental group compared to their counterparts in the control group.	To decrease maternal risk for symptoms of anxiety and depression. To provide informational, affirmational, and emotional support to mothers of school-aged children with chronic illnesses.	15 month program	Veteran mothers were recruited by directors and staff. Paid and hourly rate. Training focused on enhancing skills in listening, reflecting, and "story swapping." Met weekly with medical staff.	30-hour training program focused on enhancing skills in listening, reflecting, and 'story swapping." Role-play, videotaped interviews, in-class practice interviews were used. Additional 20 hours to reinforce the team aspect of the program and operational procedures.	Telephone, face-to-face, special family events
Ireys et al	A Social Support Intervention for Parents of Children with Juvenile Rheumatoid Arthritis: Results of a Randomized Trial	1996	quantitative	US	To evaluate a 15 month social support intervention for mothers of children with JRA.	The total number of reported mental health symptoms decreased in the experimental group and remained the same in the control group. The experimental group showed greater improvement on all indices of support relative to the control group. Trends in the data consistently favored the experimental group, but differences between the experimental and control group were statistically significant on few…	To enhance social support and overall mental health. To provide informational, affirmational, and emotional support to mothers of school-aged children with chronic illnesses.	15 months	Mentors were selected and participated in training. Weekly supervision by program coordinators and monthly reviews.	30-hour training program. Weekly supervision and monthly meeting.	Telephone, face-to-face, special family events
Jamison et al	An Analysis of Six Month Follow‑Up Data from a Peer Parent Support Study	2022	quantitative	US	To examine trajectories of treatment outcomes 6 months after completion of a peer parent program, NAMI Basics.	Results demonstrated that positive effects seen immediately after the class were sustained at 6 month follow-up for parent activation and engagement. These results indicate that the improvements in caregivers’ perceived efficacy in their ability to manage their child’s mental health concerns, navigate mental health services, and engage with those services at the end of the program were sustained …	To provide psychosocial education about mental health symptoms, skill building in family communication, and navigation of mental health services.	6 classes	N/A	Not described	Group format
Jarrett	Parent Partners: A Parent-To-Parent Support Program in the NICU Part II: Program Implementation	1996	qualitative	US	To describe the curriculum used to train support parents and the implementation and evaluation of the program.	Evaluation of the Parent Partner training indicated that trainees learned the factual material with 89-95% accuracy. Trainees valued the listening skills training and hearing stories. Trainers recommended that the training be longer. Response by nurses, parents and partners was positive and was met its goal of providing a special relationship where parents in the NICU could take their worries and…	1. to provide informal support for families experiencing a premature birth, a critically ill newborn, or a newborn loss; 2. to give parents the support and confidence they need to feel that they are part of the intensive care or special care nursery team; 3. to provide information to families about hospital and community resources for their infant and family; and 4. to assist families in the tran…	As needed	Parent mentors are trained with topics and materials identified by hospital staff and parents consultants ( development of premature and at-risk infants, basic information about medical complications, reactions of families to crisis in the NICU, discharge procedures; active listening skills and problem-solving strategies). The steps for setting up a program: identify the need, receive a commitmen…	Training topics and materials were identified by hospital staff and parent consultants, as well as by a review of existing parent training curricula. Specific factual information was provided in areas such as the development of premature and at-risk infants, basic information about medical complications, and the reactions of families to crisis in the NICU. in addition, active listening skills and…	Telephone, face-to-face
Jensen	Together Let's Cope: A Model for Parent Support Programs in the Neonatal Intensive Care Unit and Special Care Nursery	1999	other	US	To offer a model to work towards using family support programs and parent volunteers to enhance patient outcomes and improved patient/family satisfaction.	Most parents found the support helpful.	Support for families with infants in an NICU of SCN.	As needed	50 parent volunteers for a 35-bed level 3 NICU.	6 hours with training manual: communication skills, grief response, developmentally supportive care, program overview. Recruited through surveys, hospital staff, reunions.	Telephone, discussion group, in person, newsletter, other resources
Kae Liu	A Parent-to-Parent Program in Taiwan	2018	qualitative	Taiwan	To examine the implementation and effects of a Parent-to-Parent Program in Taiwan that supported 3 families of youngsters with special needs.	(1) “natural” and well-prepared initial contact facilitated subsequent relationships; (2) understanding real needs was the key; (3) “being present” was a form of support; and (4) experienced parents could help “translate” professionals’ recommendation Seed parents need support too. Starting up a parent-to-parent program in Taiwan will require thoughtful "localization".	To provide emotional and informational support to parents of children with special needs by matching trained and experienced parents with parents needing support.	As needed	Parents active in the self-help parent group for a long time and willing to serve other families were invited by the staff to become seed parents and were trained. Speakers at the trainings were counseling psychologists or professionals with a background related to special education Matching is important.	2, 3-hour trainings. Speakers were counseling psychologists or professionals with a background related to special education.	Face-to-face, social media, telephone, groups
Kerr and McIntosh	Coping when a child has a disability: exploring the impact of parent-to-parent support	1999	qualitative	UK	To explore the impact of parent-to-parent support when a child is born with a disability	Contact with other parents of limb-deficient children clearly exerted a powerful stress-buffering influence, providing much needed emotional, social and practical support. Contact provided a sense of 'normality', helped families visualize the future, provided emotional support and practical advice. The challenge is to ensure that health professionals are aware of the potential benefits of parent-…	N/A	As needed	Reach offers regionalised meetups offering a friendly, caring place to meet and enjoy fun activities to encourage children with a limb difference to aim higher. Information and support is provided through closed social media sites, Whatsapp groups, telephone, email, print and adaptation bursaries.	Not described	Individual, groups, newsletters
Konrad	What parents of seriously ill children value: parent-to- parent connection and mentorship	2007	qualitative	US	To describe the benefit of parent-to-parent mentorship for parents caring for seriously ill and dying children.	Personal recommendations to parents by parents included the value of seeking out mentorship (in a manner that suits them best) and appreciating the small things in life, while practical suggestions encompassed encouraging parents to become informed and to advocate for their children’s best interests.	No specific program noted	N/A	Mothers reaching out the other parents or local organizations.	N/A	N/A
Krantz et al	Helping Families Thrive: Co-Designing a Program to Support Parents of Children with Medical Complexity	2021	mixed-methods	Canada	To detail how CHEO, community organizations and parents co-designed and evaluated the Navigator Program.	The program has been able to reach its goal of reducing the critical gap between the support parents with CMC receive and need. Co-designing the program with families ensured that the program was focused on meeting the needs of this unique populations. Program evaluation allowed for continuous improvement.	Through system navigation, peer support and knowledge navigation, the program offers emotional, social and economic support for parents struggling to keep up with the demands of having CMC. A best practices toolkit also provides resources to help others better support these unique families locally, provincially and nationally.	As needed	Developed with expertise of parents with lived experience and leaders within community organizations. Parents identify their own goals. Parent navigators are paid staff with lived experience.	Not described	Face-to-face, virtual Group Family activities
Kremkow and Finke	Peer Experiences of Military Spouses with Children with Autism in a Distance Peer Mentoring Program: A Pilot Study	2021	mixed-methods	US	To determine the feasibility, acceptability, and collect initial outcome data for an online (distance) peer mentorship program for military spouses with children with autism.	Online peer mentorship program is feasible, and may be a helpful program to support military spouses with children with autism before relocations. Main benefits were related to community and resources. Spouses reported receiving emotional, affirmational and informational support.	To offer alternative online mentoring support that may be more feasible for military spouses. The Military Spouse Online Autism Relocation Readiness (MilSOARR) mentorship program was a distance peer-to-peer support program designed to prepare military spouses with children with autism for relocation by matching them with other military spouses with children with autism who had more experience wit…	6 weeks	Mentors needed to share key characteristic with peers (military spouse with a child with autism).	N/A	E-mail
Kutash et al	Supporting Parents Who Have Youth with Emotional Disturbances Through a Parent-to-Parent Support Program: A Proof of Concept Study Using Random Assignment	2011	mixed-methods	US	To explore the feasibility of a family support program aimed at increasing the engagement of families in their child’s education, the mental health services their child receives, and the child’s academic and emotional functioning	Results demonstrated enhanced outcomes for parents who were highly strained at the beginning of the study. The feasibility of the intervention appears to have positive support.	Parent Connectors (PC), is a peer-to-peer support program for the parents of ED students, conducted through weekly telephone contact	One school year	PCs met weekly as a group. PCs kept contact logs. PCs were paid/hour.	Manualized training program that included 30 hours of training conducted twice a week over 3 weeks. The training consisted of didactic sessions, role playing and sharing of experiences, and extensive team building and camaraderie. Content topics included communication skills, active listening and reframing, the nature of empowerment, boundary issues, a brief overview of emotional disturbance in y…	Weekly phone calls
Lammers et al	Parent Partners: Evaluation of a Novel Peer-Support Intervention for the Caregivers of Children Hospitalized for Behavioral Health Conditions	2019	mixed-methods	US	To: 1) assess the implementation of the parent partner intervention and 2) to test the prespecified hypotheses that the intervention would increase outpatient behavioral health follow-up visits after the hospital stay, decrease behavioral health hospital readmissions, and decrease behavioral health emergency department (ED) visits.	This novel intervention was implemented successfully. Results did not show statistically significant differences in follow-up outpatient behavioral health visits impacts on health care use after discharge, but the findings for ED visits are suggestive of benefits.	For peer partners to empathetically communicate with caregivers and empower caregivers to engage more actively in care.	During hospitalization and as needed afterwards.	5 paid parental partners (recruited through professional contacts) and 1 full-time supervisor. Daily meetings while child was in hospital. Parent partners’ interactions with caregivers included active listening, sharing their own experiences, modeling positive interactions with clinicians, motivational interviewing to promote engagement with care and identifying unmet needs, and assistance with n…	Each parent partner received over 100 hours of training primarily from an outside consultant, including: 1) approaches to family-centered care, including building rapport by sharing experiences and eliciting caregivers’ prior experiences with behavioral health care; 2) motivational interviewing and (3) strategies for effective interactions with behavioral health clinicians. After training, parent…	In person while child was in hospital. Telephone 1 and 2 months after discharge.
Law et al	The Perceived Effects of Parent-Led Support Groups for Parents of Children with Disabilities	2009	qualitative	Canada	To explore parents’ perceptions of the effect of parent-led support groups in providing parents with support and knowledge and in improving parents’ ability to deal with childhood disability issues.	Results of the study indicated that the effects of belonging to a parent-led parent support group were substantial. Through these groups, parents gain increased skills, an increased sense of power and a sense of belonging. Participants are able to connect with each other and provide support and skills to deal with the day-to-day issues of raising a child with disabilities.	A support group was defined as the regular meetings of parents of children with disabilities who got together to provide support and information to each other.	Open ended	Self-help in nature. Open to all families of a child with a disability. Groups had varying missions but included emotional support, information, education and advocacy.	None	In person
Lee et al	Parent peer coaching program: A cascading intervention for parents of children with autism in Mongolia	2022	mixed-methods	Mongolia	To evaluate the effectiveness of a packaged intervention that consisted of training and coaching.	The findings suggest that parents can effectively deliver high-fidelity coaching to disseminate evidence-based treatment in low-resource settings when given proper training and coaching. All participants were satisfied with the program and reported it was acceptable, feasible, and effective.	To coach parents of autistic children with strategies to address their children's unique needs and behavioral challenges.	Varied (until mastery was achieved)	Both mentors and peers were provided access to online manuals. Coaching flowchart: pre observation, observation, post-observation	Online training. RA offered support. Behavior management, social communication strategies, and coaching practices.	Video-conferencing
Leggatt	Minimising collateral damage: family peer support and other strategies	2007	qualitative	Australia	To describe the "Families Helping Families' program.	Through the Families Helping Families program, families gain useful information and support from other families experiencing similar situations.	To provide information and support to families of youth with mental illness.	Open ended	Monthly support group Family resource room Telephone information and support	The training consists of seven 90-minute sessions: 1. Learning ways to use their “lived experiences” to help other families. 2. Telephone or face-to-face support, using interpreters to facilitate communication for families with cultural differences. 3. Guidelines for the management of emotional distress. 4. Guidelines for the management of illness behaviour. 5. Informing families about mental hea…	Groups, one-on-one, telephone
Levasseur et al	Peer-driven family support services in the context of first-episode psychosis: Participant perceptions from a Canadian early intervention programme	2018	qualitative	Canada	To advance our understanding of the experience of participating in peer support groups for family members of persons with psychosis and to expand the scant body of literature on peer support in the context of early intervention services for psychosis.	Three key themes were identified—the impact of psychosis on families; understanding and coping with psychosis through family peer support; and improving family peer support services. Mutual support through sharing experiences; gains in knowledge of the illness and its treatment; emotional support; and increased caregiving and self-care capacities and skills were identified as critical benefits of…	To allow families to share experiences and insights about caring for a person with psychosis.	Weekly or every 2 weeks; 2 hours Open ended	Safe venue to share and listen.	N/A	In person or phone
Levick et al	NICU Parent-to-Parent Partnerships: A Comprehensive Approach	2014	qualitative	US	To describe the Helen DeVos Children’s Hospital NICU Parent-to-Parent Partnership’s (PPP) 40-year commitment to the parent-to-parent philosophy and its comprehensive approach to delivering trained volunteer PPP services to NICU families	The unique partnership with trained parent-to-parent volunteers, who have had previous NICU experiences, enhances professional support and helps new NICU parents adjust to these unexpected challenges. In general, parent feedback conveyed that, when new NICU parents received support from trained parent volunteers who had also experienced having an infant hospitalized in the NICU, they experienced …	To provide psychosocial support to NICU parents.	As needed	All NICU parents are offered a one-to-one volunteer match on admission via brochures/invitations 28 in the parents’ NICU mailboxes and verbal invitation by NICU staff and volunteers. PPP Coordinators match the parent or couple with a volunteer —or volunteer couple—who had a similar neonatal experience. Parents are matched according to the baby’s diagnosis, gestational age, other medical similarit…	Names of prospective volunteers are requested from professional staff. The HDVCH NICU uses a well-developed and continually updated 94-page training manual 31 and 28-page facilitator guide, authored by PPP Coordinators and a PPP Volunteer who is a professional writer. All trainings are conducted and facilitated by the PPP Social Work and Nurse Coordinators. The most productive and effective train…	Phone, email, texting, face-to-face As preferred by parent
Liange et al	Development of a Technology-Supported, Lay Peer-to-Peer Family Engagement Consultation Service in a Pediatric Hospital	2018	qualitative	US	To describe the development of a technology-supported, family engagement consultation service at Children’s of Alabama that integrates parent volunteers as front-line, peer-to-peer support consultants with a multidisciplinary team of informatics professionals in the pediatric hospital setting.	The layperson peer-to-peer design is highly innovative and relevant as healthcare transitions towards increasingly participatory and personalized medicine.	To provide hospitalized patients and their families with education and coaching on best practices for communicating with provider teams during family centered rounds and learning how to more actively engage in their child’s healthcare.	While in hospital	The consultation team works with the families to use recommended technology-based consumer health tools and proposed solutions (e.g., patient portals, health information websites, mobile health apps) prior to discharge.	Volunteers go through an extensive selection process. They then complete the hospital’s full volunteer onboarding process, which includes health privacy and confidentiality training. In addition, volunteers receive specialized training in peer mentoring from a licensed, faculty psychologist using an internally-developed curriculum that covers important skills such as: building relationships and t…	Telephone and web conferences with medical team
Lindsay et al	Creative Caring in the NICU: Parent-to-Parent Support	1993	quantitative	US	To describe the implementation and evaluation of the Parent-to-Parent Program in Butterworth Hospital.	Significant improvements in treatment group on measures of maternal moods states, maternal-infant relationships, and home environment.	To improve parenting outcomes by providing emotional, informational, and role modeling support to parents of high-risk infants utilizing experienced volunteer parents.	During hospitalization and as needed up to one year.	Includes professional program coordinators who recruit and train volunteers with past NICU experience. Matching is based on diagnosis, geography, and other characteristics.	Recruit based on referrals from professional NICU staff. Intensive screening. 18 hour training program and 12-month commitment. Training manual. Processing own experience, communication and relational skill, bereavement, infant behaviors, parenting, family systems, program and hospital procedures, community resources.	Hospital visits, phone, home visits
Lindsay et al	Improving Transition to Employment for Youth With Physical Disabilities: Protocol for a Peer Electronic Mentoring Intervention	2017	mixed-methods	Canada	The aim of this paper is to develop, implement, and assess the feasibility of an online peer mentor employment readiness intervention for youth with physical disabilities and their parents to improve their self-determination, career maturity,and social support compared to controls.	Data collection in progress. This intervention includes evidence-informed content and was co- created by a multidisciplinary group of researchers and knowledge users. It has the potential for widespread implications as a cost- effective resource to supplement educational and vocational programming for youth with disabilities.	To provide meaningful support and access to evidence-based employment resources.	4 weeks	Parents forum includes modules for how to support their youth getting ready for employment. A trained parent peer mentor emails each parent to determine module completion, posts their own personal experiences and reflections, responds to all posts, and offers informational, emotional, and social support.	Mentors are recruited through advertisements at a pediatric rehabilitation hospital, undergo rigorous screening and complete a Youth Peer Mentor Training Program or Family Leader Training Program prior to starting.	On-line
Luelmo et al	Randomized pilot study of a special education advocacy program for Latinx/ minority parents of children with autism spectrum disorder	2021	mixed-methods	US	To determine if a low-intensity parent-to-parent IEP (Individualized Education Program) advocacy mentorship program for parents of children with autism within a low-income, ethnic minority population (Latinx, Spanish speaking) increased their special education knowledge and empowerment.	Results indicated significantly increased parental knowledge in the immediate intervention group, but this knowledge did not lead to greater empowerment. While parents from low-income, racial/ethnic minority backgrounds, particularly Latinx parents, can significantly increase their advocacy skills with a low-intensity, low-cost program, they may need more support in changing their self-perception…	To increase parent special education knowledge and empowerment.	3 weeks	Mentors were paid per hour. Each session consisted of one video module and a review of one of the three sections of an IEP checklist.	Mentors were recruits through a community based organization and participated in program design, training and delivery of intervention. The training of the APMs was 12h, including discussions about the intervention materials and measures.	In person, one-on-one, weekly for 3 weeks
Luke et al	Experiences of Caregivers as Clients of a Patient Navigation Program for Children and Youth with Complex Care Needs: A Qualitative Descriptive Study	2020	qualitative	Canada	To explore caregivers’ experiences caring for a child or youth with complex care needs, and their experiences and satisfaction as clients of a patient navigation centre.	Three main themes emerged: 1) caring for a child or youth with complex care needs, 2) navigating the system, and 3) the value of patient navigation. Findings suggest caregivers caring for a child or youth with complex care needs often feel overwhelmed, fearful, and alone; yet, patient navigation can be an innovative approach to support their needs through facilitating more convenient and integrat…	To help facilitate more convenient and integrated care to support the physical, mental, emotional, social, cultural, and spiritual needs of children, youth, and their families using a personalized family -centred approach	As needed	Navigators can be paid or lay	Not specified	In person, phone, on-line
Mackey et al	The Feasibility of a Pilot Intervention for Parents of Young Children Newly Diagnosed with Type 1 Diabetes	2016	quantitative	US	To evaluate the feasibility, acceptability, and indicators of preliminary efficacy of the pilot of a parent-focused, phone-based intervention to improve glycemic control and parental and child well-being in young children newly diagnosed with T1D.	High level of acceptability and satisfaction among both intervention and control groups. Program was perceived to have an impact on parenting and diabetes management. Difficulty with contacting busy parents by phone was noted. Overall the program was feasible and highly acceptable. No evidence of preliminary efficacy.	PP portion of the program was aimed at providing support during this vulnerable period.	5 sessions with telephone counselor and 4 calls from trained PP for support. PP participated in initial Young Child Project, were trained, and received compensation for their time. PP completed follow up surveys after each contact and a debriefing phone interview at completion.	PP were trained and instructed to call each participant 4 times Contact with PP by mothers was optional. PP received regular phone contact with the project coordinator	Not described	Phone calls
Mangurten et al	Parent-Parent Support in the Care of High-Risk Newborns	1978	qualitative	US	To describe the "Concerned Parents Organization", including its organization, actual operation, results and problems.	For the most part referrals have been beneficial. New mothers obtained support which has aided them to better appreciate their own babies' problems. Veteran mothers give hope and confidence to parents of high-risk babies.	1) to be a self-help group that would offer concern, listening, and general assistance in the everyday problems peculiar to the parents of high-risk newborns, 2) to act as liaison between new parents and the high-risk nursery staff, and 3) to assist each other in the long-term goals and care available for their infants,	As needed	Veteran mothers are selected by medical staff and matched with new mother. Nursing staff shares problems and progress with veteran mother. At group meetings, speakers may be invited.	N/A	Telephone, personal visit Monthly group meetings Special events
Mann & Sevigny-Skyer	Deaf Patients and Children: An Innovative Organization By and for Deaf Parents	2019	qualitative	US	To describe how Parents and Children (PAC) started, to explain the goals and purposes of PAC, to outline the types of programs offered and to point out why such a support group should be modeled in other communities where deaf and deaf/hearing parents of deaf/hearing children are located.	Responses from questionnaire guided the developments of a comprehensive program of specific activities for parent and children. Evaluations of activities were rated positively. Parenting is important but deaf/hearing impaired parents have additional challenges (ex. getting up-to-date information, communication with child). A support group for this population helps them navigate these challenges.	1. To function as a support group to help deaf and deaf/hearing parents with deaf/hearing children to learn and develop appropriate and effective skills in raising their children. 2. To provide peer support among deaf and deaf/hearing parents to help them learn from other parents how they are able to resolve problems experienced while raising their children. 3. To provide peer support among heari…	As needed	Paid membership (37 members) to cover speakers, art supplies for children and educational materials for parents. Board to govern. Combination of social events (ex. seasonal parties) and educational workshops/seminars.	None. Informal information exchange during events and workshops. For example, at a recent general meeting, two parents were exchanging information about local daycare/ preschool centers while two other parents were discussing successful toilet training tips. Other parents were also observed discussing communication challenges with children.	In person. Newsletter.
McCabe	The Importance of Parent‐to‐Parent Support among Families of Children with Autism in the People’s Republic of China	2008	qualitative	China	To determine what parents perceived as the main impacts of attending a short-term intervention programme with their child with autism.	Parent-to-parent support emerged as the main theme. Specifically, caregivers in this study discussed the value of being with other parents who share similar experiences. Two reasons were given for the importance of parent-to-parent support: to learn from each other, and to gain moral support and encouragement in a relationship that is more equal and less discriminatory than was experienced from o…	To support children with autism and their caregivers.	3 months	Autism Institute: (Directed by a veteran mother) 11 week group sessions; Weekly Parent Meeting with lecture and discussion; parents are taught to teach their own children; fee to join Child Centre: (government run) individual services for about 3 months with some group activities; children are taught by teachers but parents are also trained to continue instruction at home. Informal contact betwee…	Not described	In person
Mehta	Parent-to-parent support for the families of deaf children identified by the newborn hearing screen	2020	mixed-methods	UK	To report on the views of parents of deaf children who received peer support.	High levels of satisfaction were found. Themes identified: 1. The program offers parents emotional and social support that professionals cannot provide 2. The program facilitates parental engagement with existing services 3. The program complements the existing support offered 4. The program is cost-effective	To provide emotional support and pragmatic help.	Until child goes to school	Parent Support Worker is employed as part of the medical team. Early Support materials were used. Weekly peer group sessions and family activities.	The objective was not to train them as “experts”, but to allow them to use experiences not available to the professionals so that they could offer emotional support to parents. They were mentored by individual members of the multidisciplinary team to nurture their abilities to work empathetically, impartially and non-judgmentally with families. Enrolled in a counselling course. Used a transaction…	Home visits
Mills et al	Brief Report: Preliminary Outcomes of a Peer Counselling Program for Parents of Children with Autism in the South Asian Community	2021	quantitative	Canada	To examine the clinical utility (feasibility and preliminary effectiveness) of a community-based, manualized, peer-delivered group counselling program to address the need for culturally responsive counselling for parents of children with autism in the South Asian community.	Parents reported improved mental health and quality of life following involvement in the program, with changes noted even after the first session. There were high stable parent program satisfaction ratings, and high attendance rates across sessions, supporting as others do that peer-facilitated culturally responsive therapy can be a feasible approach to mental health treatment in the South Asian …	The CARES program is a group-based intervention designed to target the social, emotional, and psychological challenges that can arise among caregivers of children with autism. Aims are to provide parents with a forum to share their experiences and develop a sense of shared identity and to provide parents with the knowledge and skills to support their own psychological. well-being	6 weeks	Group based peer counselling. Each session was made up of a progress check, an opening mindfulness exercise and closing relaxation exercise, and a combination of direct psychoeducation, discussion, interactive activities (e.g., roleplay, letter-writing), and skills practice in order to engage participants. Participants are seen as collaborators and sessions were made to be interactive. Content wa…	Peer facilitators were selected based on their experience working with vulnerable populations and shared experience of being the caregiver of a child with autism. Oversight provided by a medical professional. Training included on-site orientation as well as a seminar to familiarize facilitators with the program, its procedures, and the intervention guide. In keeping with culturally responsive pra…	In person
Moody et al	Improving Family Functioning Following Diagnosis of ASD: A Randomized Trial of a Parent Mentorship Program	2018	mixed-methods	US	To investigate a P2P program for families of children newly diagnosed with ASD.	The intervention improved satisfaction with disability-related services and prevented rigidity in family functioning. Services used outside of school increased for both groups but did not meet the national recommendation. Participants described the program as highly acceptable and indicated that it improved their emotional wellbeing.	To provide parents with the tools to make informed decisions regarding their child’s care and to facilitate engagement with their local autism community. The specific goal of the program was to provide parents with emotional and information support soon after their child’s diagnosis so that they would be able to find services that meet their family needs and to improve their emotional wellbeing i…	6 months	Development of an individualized action plan and training on navigating service systems immediately after entry into the program, followed by monthly check-ins by a trained parent mentor for six months. Mentors were paid monthly. Curriculum developed by team that included parents. Mentor-mentee matching Monthly meetings	2 days: The first day consisted of a variety of information including a discussion of the program, information about ASD, ways to determine effectiveness of interventions, confidentiality, funding mechanisms and natural supports. The second day focused on how to be an effective mentor, including listening techniques, role-play and examples, and active and reflective listening techniques. This tra…	In person or phone
Nelson et al	Factors associated with attaining coaching goals during an intervention to improve child asthma care	2012	quantitative	US	To examine parent and child characteristics associated with engagement in a coaching intervention to improve pediatric asthma care and factors associated with readiness to adopt and maintain targeted asthma management behaviors.	The intervention was successful in increasing the rate of PCP visits focused on asthma planning, even though it did not achieve the primary outcome, reducing ED visits. Improvement in readiness to adopt and maintain asthma management behaviors was mostly associated with having more substantial contacts with the coach. Additionally, those with greater asthma burden and/or social isolation may be m…	To promote adoption and maintenance of asthma management strategies.	18 months	Transtheoretical Model Flexibility with contacts	Lay coaches were trained in TTM and communication skills by a coach supervisor who completed her doctoral training with those who developed the TTM and has experience applying it to coaching.	Telephone and in-person
Nicholas and Keilty	An Evaluation of Dyadic Peer Support for Caregiving Parents of Children with Chronic Lung Disease Requiring Technology Assistance	2008	mixed-methods	Canada	To evaluate a dyadic peer support pilot intervention for parents of technology-assisted children with chronic lung disease.	Participants generally favoured peer support as a clinical resource for caregiving parents as the intervention offered a valued opportunity for mutual sharing with another parent who could understand their unique realities. Sharing daily experiences was reported to reduce isolation, increase knowledge, and provide an important sense of feeling understood. Challenges included scheduling difficulti…	Matching parents with similar caregiving responsibilities, in order to reciprocally engage in parent-to-parent support.	Once a week for a minimum of 4 months.	Empathetic listening, providing encouragement, and sharing personal experience. Preferences and support needs of paired dyads were discussed, and a plan for the specific peer intervention was developed jointly by the peer dyad.	Nil	Flexible
Nixon	Reassessing Support Groups for Parents of Visually Impaired Children	1988	qualitative	US	To report on a qualitative study of the psycho-social adjustment of parents of blind and partially sighted children and youths and their perceptions and experiences in parent support groups. To clarify the types of parents who participate in support groups.	Three themes: 1. The support needs of different parents are met in different ways. 2. Parents' perceived need for a support group may vary at different stages in their child's life. 3. Professionals can play a role in facilitating social support. Of parents in support groups, there are those who are committed (true believers and frustrated attendees) and those who feel obliged (situational joiner…	N/A	N/A	N/A	N/A	N/A
Palit and Chatterjee	Parent-to-parent counseling – a gateway for developing positive mental health for the parents of children that have cerebral palsy with multiple disabilities	2006	quantitative	India	The aim of the study is an attempt to minimize the gap between caregivers and the affected child through an exchange of knowledge and experience within the therapeutic group interactions.	All the participants indicated the effectiveness of these therapeutic interaction programs, with an average of 80% of parents favoring this program and acknowledging it as most effective. Mental health was improved and the program was feasible.	The main theme of the interaction is the experience accumulated concerning the progress of the treatment of their child, the understanding of parental responsibility, the scope of rehabilitation, and the change of attitude towards their disabled children during the treatment, management and rehabilitation process, under the supervision of a psychologist or rehabilitation psychologist.	As needed	Psychologist provides basic passive support. Junior parent shares and senior parent supports/answers.	Senior parents had been recorded as succeeding in changing their child's cognitive, social and speech abilities with improvement in movement disorders. They also had a clear understanding of the management of MDC and CP. Areas to be covered in training senior parents: (1) How to represent their child to the JP and how to describe their child’s improvement. (sharing their story) (2) Mode of expres…	Home visits
Pollock et al	Parent-to-parent peer support for children and youth with special health care needs: Preliminary evaluation of a family partner program in a healthcare system	2022	qualitative	US	To describe a parent-to-parent peer support pilot program for parents of CYSHCN implemented in both outpatient and inpatient settings across a large health system.	With the balance of standardization and adaptability provided by the RPS, telephone peer support can address diverse needs and provide diverse contact patterns, assistance, support, and benefits.	To provide emotional and tangible support and serve families of children, adolescents and young adults with medical complexity, chronic medical conditions, and intellectual or developmental disabilities in both outpatient and inpatient settings across a large health system.	As needed	Family partner role serves as a bridge between clinical expertise and the patient/parent experience. FPs worked 10-20 hours and were paid hourly.	Family Partners received training that included four, half-day sessions on motivational interviewing and active listening skills from licensed clinical social workers. Ongoing training on active listening skills and resources was provided on a monthly basis after completion of the initial training and after Family Partners began working with families, which allowed Family Partners to refine their…	In-person, phone or email
Preyde and Ardal	Effectiveness of a parent “buddy” program for mothers of very preterm infants in a neonatal intensive care unit	2003	quantitative	Canada	To evaluate the effectiveness of parent-to-parent peer support for mothers of very preterm infants in a neonatal intensive care unit (NICU).	Mothers in intervention group reported less stress at 4 weeks. At 16 weeks, they reported less stress, anxiety and depression as well as greater perceived social support. 87.5% indicated the program was helpful.	To offer support to parents of very preterm infants	4 weeks	Parent matching	Selected by social work clinical assessment 5 hours of training as volunteers (communication skills and self- awareness, as well as to recognize their boundaries)	Primarily telephone
Ramos et al	The Food Allergy Parent Mentoring Program: A Pilot Intervention	2021	mixed-methods	US	To explore the feasibility, acceptability, and preliminary efficacy of a novel intervention using peer mentorship to improve psychosocial functioning in parents of young children with newly diagnosed FA.	Mentees reported high acceptability for the intervention in program evaluation and interviews, noting improvements in their social support, FA-related stress, confidence in FA management, and positive changes in FA parenting behaviors. Results indicated that it was feasible to recruit and train FA parent mentors, mentors and mentees were able to frequently connect across multiple modes of communi…	To increase knowledge self-efficacy for daily FA management and improve QoL.	6 months	Parent matching Encouraged to meet at least 2 times per month.	Trained in mentorship and ethics. Mentors received a binder that contained educational resources, training materials, and information for contacting the research team. At least monthly contact with research team. Quarterly check-ins and group teleconference calls. Received a stipend.	N/A
Reeves et al	The Family Value of Information, Community Support, and Experience Study	2015	quantitative	US	To describe the design and rationale of a study targeting family engagement in pediatric mental health services.	Outcomes include parent report of empowerment, social support, satisfaction with child mental health services, and child functioning as well as claims-based measures of psychotherapy service utilization and antipsychotic medication dosage.	Navigators offer peer support to empower and engage parents in their child's recovery. (Support parents ongoing access to care, parent engagement in care, shared decision making and knowledge of community resources.)	90 days	Navigators initiate first contact Navigators may be volunteer or paid Navigators often need to help with basic living priorities or deal with sensitive issues that the parent discloses.	The Family VOICE study adapted specific modules from PEP to support skills-based training on listening/engagement skills, priority setting, and boundary setting skills and how to access and advocate for community services. Important qualities of navigators include good problem-solving capability, compassion toward others, strong communication skills, and sensitivity to cultural diversity (Piper, …	Telephone
Rhodes et al	The Maudsley Model of Family-Based Treatment for Anorexia Nervosa: A Qualitative Evaluation of Parent- to-Parent Consultation	2009	mixed-methods	Australia	To describe a trial that explores the use of parent-to- parent consultations as an augmentation to the Maudsley model of family-based treatment for anorexia and evaluate the perceived benefits.	Parents described parent-to-parent consultations as an intense emotional experience that helped them to feel less alone, to feel empowered to progress, and to reflect on changes in family interactions.	To strengthen new parents in their attempts to defeat the anorexia nervosa.	1 consultation	New parents listen as the therapist interviews graduated parents, with the aim of circulating liberative stories.	N/A	In person
Ritchie et al	Parents’ Perceptions of the Impact of a Telephone Support Group Intervention	2000	mixed-methods	Canada	To test the impact of a 12-week telephone peer support group intervention for parents.	Parents described increased social support, enhanced coping, increased sense of confidence, and changed outlook, family activities and relationships, and health care encounters. The vast majority were satisfied with the support groups	To provide an innovative and accessible peer support group.	12 week	Co-facilitators encourage parents to describe their experiences with the chosen focus of the discussions, share strategies, and explore alternate strategies.	Full-day training session and booster/check-in sessions	Telephone
Santelli et al	Parent to parent support and health care	1997	mixed-methods	US	To examine referral sources, program supports, program demographics/descriptions and examples of best practices of Parent to Parent programs.	Veteran parents offer something that other support systems cannot: shared common experiences. Parents ranked "having someone to listen" and "getting information about their child's disability" as their two most important supports. P2P programs increase parents' acceptance of situation, sense of ability to cope, and problem solving skills.	To provide newly "referred" parents with meaningful emotional and informational support.	Varies	Matching Programs range in referral method, size, staffing, and financial support.	Screening and training so veteran parents have a solid foundation of information about disabilities and available resources, applicable communication skills, and empathetic listening.	Depends on needs and preferences
Santelli et al	Statewide Parent-to-parent Programs: Partners in Early Intervention	2000	mixed-methods	US	To report on the descriptive results of a national survey of statewide parent-to-parent programs and suggest ways in which P2P programs and early intervention efforts can support and enhance their respective efforts on behalf of young children and families.	Programs are unique in how they are organized and how they meet needs of local efforts, and there is a continuum of centralization. When early intervention providers are aware of P2P, partnerships between P2P and EI efforts can improve the quality of supports and services families receive.	To provide emotional and informational support to parents of children who have special needs. Veteran parents have "been there"	Varies	Referrals come from medical personnel, friends/family, agencies/organizations, and schools. Matching is important. Success of the match determines the quality of the support. Funding varies	71% of programs offer training.	Depends on needs and preferences
Santelli et al	Parent to parent programs: A unique form of mutual support	1995	mixed-methods	US	To report the results of of a national survey of veteran and referred parents participating in P2P programs and discusses how P2P support is an important part of comprehensive family-centered services for parents and providers.	Referrals come through many sources with the greatest being a medical professional. Matching is important and parents prefer when veterans have children with similar disabilities and/or problems. Most veteran parents tend to be Caucasian mothers from two- parent family with income above $35,000.	A unique model for personalizing family support services according to the needs and preferences of families. They provide factual information and emotional support.	As needed	Matching	Training covers listening skills, communication skills, diagnosis and information about disabilities, community resources, self-awareness, financial information, advocacy, leadership, cultural diversity and P2P program information. Ongoing support provided.	Depends on needs and preferences
Santelli et al	Parent to Parent Programs: Parent Preferences for Supports	1996	mixed-methods	US	To examine the preferences referred parents have for various kinds of emotional and informational supports provided by P2P programs and the impact of the child's age and severity of disability on parental preferences.	Parents preferred a wide range of supports with the child's age and severity of disability contributing to differences in the preferences.	Facilitate connections between parents who have young children with special needs by carefully matching an experienced parent in a one-to-one relationship with a parent newly referred to the program in order to provide emotional and informational support.	As needed	Matching with a child with a similar disability. Well-established programs may offer additional services (24-hour phone line, group meetings, social events newsletters and brochures, advocacy training and activities for families).	See above	Depends on needs and preferences
Schippke et al	Peer support for families of children with complex needs: Development and dissemination of a best practice toolkit	2017	mixed-methods	Canada	To describe the key activities used to develop and disseminate the Peer Support Best Practice Toolkit.	The toolkit is freely available online for download and is structured into four sections: (a) background and models of peer support, (b) case studies of programs, (c) resources, and (d) rapid evidence review. A communications plan was developed to disseminate the resource and generate awareness through presentations, social media, and champion engagement. Eight months post launch, the peer suppor…	To create an evidence-informed resource to synthesize best practices in peer support for program providers.	N/A	Knowledge translation approach to engage stakeholders in development process through focus groups and a working group.	N/A	N/A
Searcy et al	Mentoring New Leadership Roles for Parents of Children with Disabilities	1995	qualitative	US	To explore parent leaders' experiences in being mentored and in mentoring and examine how these relationships develop, the forms they take and the barriers that exist.	Mentors must take a special interest in the growth of their mentee. The mentee must value the experience of the mentor. Mentoring themes: 1) Model desirable qualities; 2) Teach and share knowledge; 3) Provide guidance or advice; 4) Listen actively; 5) Provide support and encouragement; 6) Promote mentees to others; 7) Make a special commitment of time, energy and interest in the mentee's growth. …	N/A	N/A	N/A	N/A	N/A
Shilling et al	Peer support for parents of disabled children part 1: perceived outcomes of a one-to-one service, a qualitative study	2014	qualitative	Uk	To evaluate peer support offered by Face2Face to understand perceived outcomes and identify influential components of the intervention.	Shared experience was perceived central to successful peer support. Befrienders and parents received positive outcomes. Perceived outcomes of peer support for parents: 1. Reduced isolation 2. Emotional stability 3. Personal growth Perceived outcomes of peer support for befrienders: 1. Satisfaction of helping others 2. Impact of training 3. Personal growth and self-worth 4. Mutual support Negative…	Face2Face: Offer one-to-one emotional support to parents of disabled children Study: how one-to-one support might meet parents' needs, its impact, and the importance or structure and delivery.	Face2Face: as long as parent needs	One-on-one emotional support.	Not described	In person.
Shilling et al	Peer support for parents of disabled children part 2: how organizational and process factors influenced shared experience in a one-to-one service, a qualitative study	2014	qualitative	UK	To explore organizational and process factors that were perceived necessary or influential in building a sense of shared experience between befrienders and parents.	Several key factors contribute to a relationship that engenders a sense of shared experience: 1. Organizational aspects: environment of trust and confidence; confidentiality; flexibility; training and management of befrienders; befrienders are not professionals 2. Rules and boundaries: 3. Putting the right people together: both parties have to be ready; matching based on disability 4. Parents as …	Face2Face: Offer one-to-one emotional support to parents of disabled children Study: how one-to-one support might meet parents' needs, its impact, and the importance or structure and delivery.	Face2Face: as long as parent needs	One-on-one emotional support.	Not described	In person.
Silver et al	Psychological outcomes of a support intervention in mothers of children with ongoing health conditions: the parent-to-parent network	1997	quantitative	US	To evaluate the psychological outcomes of the Parent-to-Parent Network, a community-based support program for mothers of 5-8 year old children with ongoing health conditions.	EG and CG did not differ significantly in self-reported psychiatric symptoms at the posttest. However, the EG did have lower scores in the PSI subscales from pretest to posttest, with a significant reduction in anger. As well, the EG had lower baseline measures than the CG and thus, greater relative improvement.	Improve mother's psychological status by increasing her social support and access to relevant information, services, and knowledgeable advisors.	12 months	Through talking with mothers, intervenors attempted to: 1. Link families with existing community resources and encourage them to talk with the child's health care providers 2. Share information about child health and behavior, parenting and coping 3. Enhance maternal confidence and reassure mother 4. Provide a source of emotional support 5. Help identify sources of support within a mother's natur…	Initial 40-hour training program that focused on listening, reflection, and communication skills, and on the special issues that mothers of children with ongoing conditions experience. Second intensive training program covered practical topics such as home visiting, coordinating schedules, and how to describe the program to newly recruited mothers. Supervised by clinical psychologist and a social…	6 face-to-face visits at home (or hospital if mother preferred) with at least biweekly telephone calls. Families were also invited to 3 group fun group activities.
Singer et al	A Multi-site Evaluation of Parent to Parent Programs for Parents of Children With Disabilities	1999	mixed-methods	US	To describe 2 approaches used to evaluate Parent to Parent mentoring programs in 5 states.	Groups were compared on measures of coping, attitude, and progress on addressing problems. Analyses showed statistically significant positive gains for the parents in the treatment group. Changes on a measure of empowerment were not statistically significant.	To provide matches between trained supporting parents and parents who request assistance to provide informational and emotional support.	2 months	Matching based of challenges being faced.	Not described	Not described
Smith	Parent Outreach in a Neonatal Intensive Care Nursery	1986	other	US	To discuss the Parent Volunteer Groups of the NICU at Fairfax Hospital as a model for social work intervention with a self-help group in a hospital setting.	Parent volunteers also found support and healing (double-benefit). Success of program led to expansion and other hospitals developed similar programs.	To provide support to new parents of premature babies born in the hospital's NICU.	N/A	Program is administered by social worker, nursing care supervisor and a parent coordinator. Matching.	By social worker. 3, 90 min sessions: program description, role clarification, relevant medical information, stages NICU parents go through, communication (role-play), empathy.	In hospital.
Solomon et al	The Benefits of Mutual Support Groups for Parents of Children with Disabilities	2001	mixed-methods	UK	To examine what parents of children with disabilities and special needs found helpful about belonging to mutual support groups.	Parents found mutual support groups to be very helpful and were satisfied with the support they received. Groups were described as high in cohesion, expressiveness, task orientation and self-discovery. Focus group discussions revealed 3 themes: greater control/agency in the world through information, advice and relationships with professionals; community and belonging; self-change. These themes b…	Mutual support between families of children with disabilities and special needs	Continuous	Informational support, organized activities, guest speakers Group leaders were lay leaders (no formal training)	Not described	In person
Stauber & Mahan	Success and Struggles of Parent Support Groups in Neonatal Intensive Care Units	1987	mixed-methods	US	To share the results of a national survey of NICUs and their parent groups.	Attendance problems were a central issues in establishment and maintenance of groups (related to travel, not understanding group's purpose, lack of childcare, not wanting to be away from baby, etc.) Dual purpose (education and support), combination format, evening meetings, and average attendance of 5-10 parents positively affected the groups perceived outcome.	N/A	N/A	N/A	N/A	N/A
Sullivan-Bolyai et al	Helping Other Mothers Effectively Work at Raising Young Children with T1DM	2004	mixed-methods	US	To examine the feasibility of a postdiagnosis parent mentoring intervention for mothers of young children (1-10 years old) newly diagnosed with T1DM. To compare the psychosocial outcomes of perceptions of concern, feelings of confidence, access to resources and impact of the chronic illness of the family of mothers receiving the intervention.	Mothers in the experimental group had fewer concerns, more confidence, identified more resources, and perceived diabetes having less of a negative impact on their family compared with mothers in the control group. Parent mentors provided important, practical day-to-day management information, reassurance, and emotional support during times of crises.	HOMEWARD Program: Helping other mothers effectively work at raising young children with T1DM.	6 months	Establish and maintain a supportive relationship with each parent. Help with day-to-day management, help identify and address unmet needs, help identify and use existing resources of support.	Trained to provide informational, affirmational and emotional support using Irey's modified parent mentor curriculum.	Home visits and phone calls
Sullivan-Bolyai et al	Social support to empower parents (STEP) An intervention for parents of young children newly diagnosed with type 1 diabetes	2010	quantitative	US	To test the efficacy of a social support intervention with parents of children <13 years old newly diagnosed with type 1 diabetes mellitus.	Concern, worry and parental confidence were not improved after social support from highly selected parent mentors One plausible explanation listed is that the questionnaires did not accurately measure or capture the value of the social support perceived by the parents, participants may have been receiving other supports, or there was a selection bias in referrals. Mothers in the experimental arm …	Provide social support to empower parents of children with T1DM.	12 months	Carefully selected and trained parent mentors provided support via home visits, phone calls, and/or e-mail communication. The intervention focused on meeting parents' informational, affirmational and emotional needs, allowing each parent to determine the number of visits, time and discussion points in each interaction. Parent mentor coordinator served as a supervisor and guide.	Criteria: knowledgeable, competent, confident, flexible, nonthreatening, active listener, easy to talk to, commonsense approach, knowledgeable, team player, nurturing yet assertive. Trained with the parent mentor curriculum. The parent mentor coordinator served as a supervisor and debriefed parent mentors after their parent-to-parent interactions. The first author and parent mentor coordinator ta…	Home visits and phone calls.
Sullivan-Bolyai and Lee	Parent Mentor Perspectives on Providing Social Support to Empower Parents	2011	qualitative	US	To describe the experience of parent mentors providing a social support intervention to parents of children <13 year old newly diagnosed with T1DM	Parent mentors described 3 key categories of support activities that they provided: 1. Informational (day-to-day management, advocacy) 2. Affirmational 3. Emotional They were not pushed to give advice on medical management. They felt empowered by their role in helping others.	To provide informational, affirmational and emotional support to families of children <13 years old, newly diagnosed with T1DM.	As long as parent needs	PMs are screened and trained	1-day training workshop with follow-up supervision on a regular basis	Home visits, phone calls. and/or email
Thomson & Balaam	International insights into peer support in a neonatal context: a mixed methods study	2019	mixed-methods	UK	To bridge the knowledge gaps regarding the nature and types of neonatal related peer support and training and support offered to peer supporters via an international study into neonatal peer support provision.	Findings highlight variations in the types of peer support provided, training and development opportunities, supervisory and mentoring arrangements and the methods of recruitment and support for peer supporters; with these differences largely related to the size, funding, multidisciplinary involvement, and level of integration of peer support within healthcare pathways and contexts. - most common…	Multiple programs were evaluated - programs related to peer supporters who work in a neonatal context. Most focused on breastfeeding/infant feeding support, or offering a 'listening ear' type service.	many different programs, some up to 3 months, some for as long as needed.	multiple different programs - mentorship, support group	- length of training ranged from 30 mins to 80 hours - most included insights into 'expected and normal responses of parents who have premature/sick infants', 'knowledge of other services', basic communication and listening skills' - many used shadowing to assess peer readiness	some in person, some online
Thomson & Balaam	Sharing and modifying stories in neonatal peer support: an international mixed-methods study	2020	mixed-methods	UK	To report on a secondary analysis of the data to describe how peer supporters’ stories were valued, used, assessed and moderated in neonatal peer support services; to safeguard and promote positive outcomes for peers and parents.	Three themes describe variations in the types of stories that were preferred and when peers were perceived to be ‘ready’ to share them; the different means by which sharing personal accounts was encouraged and used to assess peer readiness; and the methods used to instill (and assess) boundaries in the stories the peers shared. In neonatal-related peer support provision, the expected use of peer …	Multiple programs were evaluated - programs related to peer supporters who work in a neonatal context. Most focused on breastfeeding/infant feeding support, or offering a 'listening ear' type service.	multiple programs, some up to 3 months, some for as long as needed	multiple different programs - mentorship, support group	- length of training ranged from 30 mins to 80 hours - most included insights into 'expected and normal responses of parents who have premature/sick infants', 'knowledge of other services', basic communication and listening skills' - many used shadowing to assess peer readiness	some in person, some online
Vadasy et al	Supporting Fathers of Handicapped Young Children: Preliminary Findings of Program Effects	1985	quantitative	US	To describe the rationale for and history of an innovative program designed to meet the special needs of fathers of young handicapped children.	Preliminary results indicated that parents who participated in the pilot program reported Iower levels of stress and depression and higher levels of satisfaction with social support than parents who were newly enrolled in the program.	To support fathers and strengthen their ability to cope with ongoing stresses.	open	Facilitate sharing of worries and concerns. Provide information and social support. Guest speakers.	none	In person
Vohr et al	Impact of a Transition Home Program on Rehospitalization Rates of Preterm Infants	2016	quantitative	US	To evaluate the effects of a transition home program with social workers and family resource specialists on 90-day rehospitalization rates of preterm (PT) infants born at <37 weeks gestational age implemented over 3 years for infants with Medicaid and private insurance, and to identify the impact of social/environmental and medical risk factors on rehospitalization.	Transition home prevention strategies must be directed at both social/environmental and medical risk factors to decrease the risk of rehospitalization.	To provide education and supportive intervention services.	3 years	Matching based on primary language and infant history.	Training in parent and infant needs and hospital and community resources by the Rhode Island Parent Information Network and clinical research team.	Home visits and phone calls
Voos et al	Promoting Family-Centered Care in the NICU Through a Parent-to-Parent Manager Position	2015	qualitative	US	To describe the process of creating a PTP manager position and the effects it can have in the NICU for the family.	A PTP manager can provide social activities for NICU parents to connect, share information, and support each other. A PTP manager can develop and arrange parent education sessions, including unit orientation and resource guides to empower parents while in the NICU. These specific interventions can assist in relieving the NICU bedside personnel of some educational and supportive obligations.	to provide NICU parents an opportunity to be matched with a trained, graduate NICU parent for support.	not specified	Support group, mentorship	PTP manager spent first few weeks of the job shadowing several NICU and hospital staff members.	In person
Wasilewski et al.	The experience of family caregivers of ventilator-assisted individuals who participated in a pilot web-based peer support program: A qualitative study	2021	qualitative	Canada	Elicit the perspectives of support received from caregivers who participated in a pilot web-based peer support program.	Three themes, a) The experience of caregivers is characterized by unique challenges related to the complexity of VAI care including technology; b) Mentors and caregiver participants reciprocally share support; c) Despite hardships, there are things that make caregiving easier and joyful. Emphasize importance of online communities for supporting vulnerable caregivers	To support caregivers of VAIs living at home.	3 months	Website, informational links, private chat, discussion forum, mentorship	https://www.ncbi.nlm.nih.gov/pmc/articles/PMC6386648/ protocol can found here. - adapted peer training program developed by St. Jude's Research Hospital for parents caring for a child with cancer. - web-based training, 4 1-hour sessions covering topics: 1. peer mentorship basics 2. mentoring skills 3. boundary-setting 4. mentorship at the end-of-life, emergencies, and wrap up	online
West	The piloting of a group for the fathers of children with Down syndrome	1998	qualitative	UK	To describe a group for fathers with Down Syndrome.	All four fathers reported the group to have been a worthwhile experience, particularly valuing the openness and warmth of the group members and the honesty and extent of sharing. All said that they would wish to take part in a similar group if it were to happen again in the future. Their main reservation was that it did not go ‘deep enough’, either through time constraints or by various defensive…	To engage fathers in a group where they could explore and discuss their experiences and feelings.	8 weeks	Supervised by a professional	N/A - support group Senior fathers comforted junior fathers and gave practical advice.	In person
Winch & Christoph	Parent-to-parent links: Building networks for parents of hospitalized children	1988	qualitative	US	To explore and evaluate the effectiveness of a parent-to-parent support group when the only commonality is having a hospitalized child.	Parents feel less alone. Meetings help angry and frustrated parents feel less emotional. "Count your blessings" phenomenon - realizing one's problems are not as bad as anothers. Parents learn how to advocate for their children, how to be self-aware and how to find correct information. Cost-effective and efficient. Help to identify high risk families.	To facilitate parents' adjustment to the hospitalization of their child and increase or improve their ability to cope with their child's special needs. 1. To be a support system 2. Education 3. Assess family functioning 4. Provide parents an opportunity to focus on their own needs	Ongoing, weekly	Noncategorical type of support that emphasized the family rather than the disease. May role-play to practise communication.	N/A - support group Senior fathers comforted junior fathers and gave practical advice.	In person, in hospital
Wilford et al.	A Multi-Modal Family Peer Support-Based Program to Improve Quality of Life among Pediatric Brain Tumor Patients: A Mixed-Methods Pilot Study	2020	mixed-methods	US	The aim of this study was to investigate the acceptance and feasibility of a traditional Chinese medicine (TCM) and peer support-based health promotion intervention (The Ohana Project) to improve preventive health behaviors and quality of life among parents and children affected by pediatric brain tumors using a mixed-methods approach.	All parts of the program were seen as highly valuable by parents. Exploratory outcomes suggested sustained improvements in the measures of parent emotional distress, social support, and sleep disturbances and children's physical activity, cognitive outcomes, and quality of life.	To provide a peer support-based intervention that includes TCM and daily Facebook group interactions for parents of pediatric brain tumor patients.	12 weeks	TCM (traditional chinese medicine), facebook support group, parent health behaviour education and yoga	not specified	online (Facebook group) and in person
Wodinski et al.	Family bedside orientations: An innovative peer support model to enhance a culture of family-centred care at the Stollery Children’s Hospital	2017	mixed-methods	Canada	This paper presents family bedside orientations, an innovative bedside peer support model for families of paediatric patients piloted in one unit at the Stollery Children’s Hospital in Edmonton, Alberta. The model invites family members of former patients back to the hospital as volunteer peer mentors responsible for meeting one-on-one with current inpatient families to provide a listening presen…	Evaluation findings demonstrated promising evidence to support peer-to-peer interaction in paediatric environments.Highlighted the importance of peer mentors, family advisors, unit staff and leadership to adapt family bedside orientations to unit context and family needs	To provide one-to-one support for inpatient families of pediatric patients, providing a listening presence, discuss patient safety practices, and encourage families to participate in their child's care.	model evaluated over 1 year	mentorship	8 hours of training and an interview with SCH FCC coordinator to learn about peer mentoring and their readiness to support families. Training involved in-class instruction and role-playing activities about: • Demonstrating strong listening and communication skills. • Expressing a calm demeanour and positive, but realistic worldview. • Understanding peer mentor roles, responsibilities and boundari…	in person
Yingling et al.	Community-engaged process to adapt evidence-based programs for parents of children with autism spectrum disorder	2020	qualitative	US	To describe a community-engaged evidence-based program (EBP) adaptation process informed by existing frameworks that incorporates program theory and recommendations from professionals and members of the target population, or parents of children with autism spectrum disorder (ASD). Present a five-phase, systematic adaptation process that resulted in Autism Parent Navigators, a 6-week in-home co pa…	Provided detailed documentation of the adaptation process used to adapt the evidence-based parenting program for parents of children recently diagnosed with ASD. This work contributes to the science of program adaptation.	Autism Parent Navigators is a program where parents participate in six weekly sessions delivered by experienced parents of children with ASD (i.e., peer support parents).	6 weeks, once per week, each lasting 1.5 hours	Workshop/coaching sessions	Dyadic teaching of key concepts, modeling and role plays, reviews of recorded home visits. Weekly coaching - including procedures for responding to mental health crises, maintaining alliance with both partners, sharing resource referrals tailored to family needs. Provided training materials and scope of practice guidelines.	in person
Yoak & Chesler	Alternative Professional Roles in Health Care Delivery: Leadership Patterns in Self-Help Groups	1985	mixed-methods	US	Examines the leadership and organizational patterns of self-help groups, using a study of 43 self-help groups from around the U.S. whose members are parents of children with cancer	Three leadership patterns emerged: groups were independent and parent-led, were led by professionals, or had shared leadership of parents and professionals. Groups with shared leadership had the greatest longevity, retained parents of deceased children as members.	Multiple groups were studied, all were groups for parents of children with cancer	varied	Most had formalized emotional support at meetings, information and education, social events, one-to-one networks of contact among parents outside of meetings	not mentioned	not mentioned
